# Supplementary material for: Assessment of Some Risk Factors and Biological Predictors in the Post COVID-19 Syndrome in Asthmatic Patients
Source: J Pers Med. 2023 Dec 22;14(1):21. doi: 10.3390/jpm14010021 (PMC10820086; doi:10.3390/jpm14010021)
Supplement: Supplementary file 1 [file jpm-14-00021-s001.zip]

Archive with 1 entries (1 files):
- jpm-2751664-supplementary.pdf
